# Supplementary material for: Estimation of the Farm-Level Basic Reproduction Number for African Swine Fever Outbreaks in the Philippines
Source: Transbound Emerg Dis. 2025 Oct 23;2025:6946683. doi: 10.1155/tbed/6946683 (PMC12575035; doi:10.1155/tbed/6946683)
Supplement: Supporting Information 1 — The deterministic model results for calculating the reproduction number (Rh) across the full range of infectious periods are provided. [file 6946683.f1.xlsx]

## Sheet: Sheet1
Doubling Timepoint	Duration of infection (days)	1	2	3	4	5	6	7	8	9	10	11	12	13	14	15	16	17	18	19	20	21	22	23	24	25	26	27	28	29	30	31	32	33	34	35	36	37	38	39	40
	Td (days)	R0	R0	R0	R0	R0	R0	R0	R0	R0	R0	R0	R0	R0	R0	R0	R0	R0	R0	R0	R0	R0	R0	R0	R0	R0	R0	R0	R0	R0	R0	R0	R0	R0	R0	R0	R0	R0	R0	R0	R0
t1 (23-48 cases)	5	1.13863	1.27726	1.41589	1.55452	1.69315	1.83178	1.97041	2.10904	2.24766	2.38629	2.52492	2.66355	2.80218	2.94081	3.07944	3.21807	3.3567	3.49533	3.63396	3.77259	3.91122	4.04985	4.18848	4.32711	4.46574	4.60437	4.74299	4.88162	5.02025	5.15888	5.29751	5.43614	5.57477	5.7134	5.85203	5.99066	6.12929	6.26792	6.40655	6.54518
t2 (48-103 cases)	15	1.04621	1.09242	1.13863	1.18484	1.23105	1.27726	1.32347	1.36968	1.41589	1.4621	1.50831	1.55452	1.60073	1.64694	1.69315	1.73936	1.78557	1.83178	1.87799	1.9242	1.97041	2.01662	2.06283	2.10904	2.15525	2.20146	2.24766	2.29387	2.34008	2.38629	2.4325	2.47871	2.52492	2.57113	2.61734	2.66355	2.70976	2.75597	2.80218	2.84839
t3 (103-210 cases)	8	1.08664	1.17329	1.25993	1.34657	1.43322	1.51986	1.6065	1.69315	1.77979	1.86643	1.95308	2.03972	2.12636	2.21301	2.29965	2.38629	2.47294	2.55958	2.64622	2.73287	2.81951	2.90615	2.9928	3.07944	3.16608	3.25273	3.33937	3.42602	3.51266	3.5993	3.68595	3.77259	3.85923	3.94588	4.03252	4.11916	4.20581	4.29245	4.37909	4.46574
t4 (210-477cases)	7	1.09902	1.19804	1.29706	1.39608	1.49511	1.59413	1.69315	1.79217	1.89119	1.99021	2.08923	2.18825	2.28727	2.38629	2.48532	2.58434	2.68336	2.78238	2.8814	2.98042	3.07944	3.17846	3.27748	3.3765	3.47553	3.57455	3.67357	3.77259	3.87161	3.97063	4.06965	4.16867	4.26769	4.36671	4.46574	4.56476	4.66378	4.7628	4.86182	4.96084
t5 (477-974 cases)	18	1.03851	1.07702	1.11552	1.15403	1.19254	1.23105	1.26956	1.30807	1.34657	1.38508	1.42359	1.4621	1.50061	1.53911	1.57762	1.61613	1.65464	1.69315	1.73166	1.77016	1.80867	1.84718	1.88569	1.9242	1.9627	2.00121	2.03972	2.07823	2.11674	2.15525	2.19375	2.23226	2.27077	2.30928	2.34779	2.38629	2.4248	2.46331	2.50182	2.54033
t6 (974-1970 cases)	20	1.03466	1.06931	1.10397	1.13863	1.17329	1.20794	1.2426	1.27726	1.31192	1.34657	1.38123	1.41589	1.45055	1.4852	1.51986	1.55452	1.58918	1.62383	1.65849	1.69315	1.7278	1.76246	1.79712	1.83178	1.86643	1.90109	1.93575	1.97041	2.00506	2.03972	2.07438	2.10904	2.14369	2.17835	2.21301	2.24766	2.28232	2.31698	2.35164	2.38629
t7 (1970-3998 cases)	94	1.00737	1.01475	1.02212	1.0295	1.03687	1.04424	1.05162	1.05899	1.06637	1.07374	1.08111	1.08849	1.09586	1.10323	1.11061	1.11798	1.12536	1.13273	1.1401	1.14748	1.15485	1.16223	1.1696	1.17697	1.18435	1.19172	1.1991	1.20647	1.21384	1.22122	1.22859	1.23596	1.24334	1.25071	1.25809	1.26546	1.27283	1.28021	1.28758	1.29496
t8 (3998-8222 cases)	200	1.00347	1.00693	1.0104	1.01386	1.01733	1.02079	1.02426	1.02773	1.03119	1.03466	1.03812	1.04159	1.04505	1.04852	1.05199	1.05545	1.05892	1.06238	1.06585	1.06931	1.07278	1.07625	1.07971	1.08318	1.08664	1.09011	1.09357	1.09704	1.10051	1.10397	1.10744	1.1109	1.11437	1.11784	1.1213	1.12477	1.12823	1.1317	1.13516	1.13863
t9 (8222-16455 cases)	409	1.00169	1.00339	1.00508	1.00678	1.00847	1.01017	1.01186	1.01356	1.01525	1.01695	1.01864	1.02034	1.02203	1.02373	1.02542	1.02712	1.02881	1.03051	1.0322	1.03389	1.03559	1.03728	1.03898	1.04067	1.04237	1.04406	1.04576	1.04745	1.04915	1.05084	1.05254	1.05423	1.05593	1.05762	1.05932	1.06101	1.06271	1.0644	1.06609	1.06779
Mean	All	1.05069	1.10138	1.15207	1.20276	1.25345	1.30414	1.35483	1.40551	1.4562	1.50689	1.55758	1.60827	1.65896	1.70965	1.76034	1.81103	1.86172	1.91241	1.9631	2.01379	2.06448	2.11516	2.16585	2.21654	2.26723	2.31792	2.36861	2.4193	2.46999	2.52068	2.57137	2.62206	2.67275	2.72344	2.77413	2.82481	2.8755	2.92619	2.97688	3.02757
Median	All	1.03851	1.07702	1.11552	1.15403	1.19254	1.23105	1.26956	1.30807	1.34657	1.38508	1.42359	1.4621	1.50061	1.53911	1.57762	1.61613	1.65464	1.69315	1.73166	1.77016	1.80867	1.84718	1.88569	1.9242	1.9627	2.00121	2.03972	2.07823	2.11674	2.15525	2.19375	2.23226	2.27077	2.30928	2.34779	2.38629	2.4248	2.46331	2.50182	2.54033
